# Supplementary material for: Aqueous Synthesis of Au10Pt1 Nanorods Decorated with MnO2 Nanosheets for the Enhanced Electrocatalytic Oxidation of Methanol
Source: Molecules. 2024 Aug 7;29(16):3753. doi: 10.3390/molecules29163753 (PMC11357038; doi:10.3390/molecules29163753)
Supplement: Supplementary file 1 [file molecules-29-03753-s001.zip]

Archive with 1 entries (1 files):
- molecules-3101149-supplementary.pdf
